# Supplementary material for: Tailoring Functionalized Lignin-Based Spherical Resins as Recyclable Adsorbents for Heavy Metal Uptake
Source: Polymers (Basel). 2025 Dec 16;17(24):3324. doi: 10.3390/polym17243324 (PMC12737322; doi:10.3390/polym17243324)
Supplement: Supplementary file 1 [file polymers-17-03324-s001.zip]

Archive with 1 entries (1 files):
- polymers-3876796-supplementary.pdf
